# Supplementary material for: Structural Bases of Dihydroxy Acid Dehydratase Inhibition and Biodesign for Self-Resistance
Source: Biodes Res. 2024 Nov 1;6:0046. doi: 10.34133/bdr.0046 (PMC11528067; doi:10.34133/bdr.0046)
Supplement: Supplementary 1 — Tables S1 to S7 Figs. S1 to S26 [file bdr.0046.f1.zip]

Archive with 8 entries (8 files):
- D_1300031902_val-report-full_P1.pdf
- D_1300031929_val-report-full_P1.pdf
- D_1300031952_val-report-full_P1.pdf
- D_1300034217_val-report-full_P1.pdf
- D_1300035923_val-report-full_P1.pdf
- D_1300036124_val-report-full_P1.pdf
- SI revised-clean copydocx.docx
- SI revised-track copy.docx
